# Supplementary material for: Effects of Microfiltered Seawater Intake and Variable Resistance Training on Strength, Bone Health, Body Composition, and Quality of Life in Older Women: A 32-Week Randomized, Double-Blinded, Placebo-Controlled Trial
Source: Int J Environ Res Public Health. 2023 Mar 7;20(6):4700. doi: 10.3390/ijerph20064700 (PMC10048547; doi:10.3390/ijerph20064700)
Supplement: Supplementary file 1 [file ijerph-20-04700-s001.zip]

Archive with 1 entries (1 files):
- ijerph-2186559-supplementary.pdf
